# Supplementary material for: Thyrotoxicosis in a Postpartum Adolescent: A Simulation Case for Emergency Medicine Providers
Source: MedEdPORTAL. 2020 Sep 10;16:10967. doi: 10.15766/mep_2374-8265.10967 (PMC7485909; doi:10.15766/mep_2374-8265.10967)
Supplement: Supplementary file 1 — Thyroid Storm Simulation Case.docxSimulation Scenario Environment Checklist.docxThyroid Storm Case Labs - CXR, EKG & Photo.docxThyroid Storm Cardiac POCUS.mp4Thyroid Storm Lung POCUS.mp4Thyroid Storm IVC POCUS.mp4Thyroid Storm Debriefing Guide.docxThyroid Storm Debrief.pptxThyroid Storm Case Survey.docx [file mep_2374-8265.10967-s001.zip]

Archive with 10 entries (10 files):
- A. Thyroid Storm Simulation Case.docx
- B. Simulation Scenario Environment Checklist.docx
- C. Thyroid Storm Case Labs - CXR, EKG & Photo.docx
- D. Thyroid Storm Cardiac POCUS.mp4
- E. Thyroid Storm Lung POCUS.mp4
- F. Thyroid Storm IVC POCUS.mp4
- G. Thyroid Storm Debriefing Guide.docx
- H. Thyroid Storm Debrief.pptx
- I. Thyroid Storm Case Survey.docx
- _Educational_Summary_Report_10967.pdf
